# Supplementary material for: High-Throughput Genotyping of Resilient Tomato Landraces to Detect Candidate Genes Involved in the Response to High Temperatures
Source: Genes (Basel). 2020 Jun 7;11(6):626. doi: 10.3390/genes11060626 (PMC7349060; doi:10.3390/genes11060626)
Supplement: Supplementary file 1 [file genes-11-00626-s001.zip]

Archive with 13 entries (12 files):
- Supplementary material/
- Supplementary material/Supplementary Figure S1.pptx
- Supplementary material/Supplementary Figure S2.pptx
- Supplementary material/Supplementary Figure S3.pptx
- Supplementary material/Supplementary Figure S4.pptx
- Supplementary material/Supplementary Table S1.docx
- Supplementary material/Supplementary Table S2.docx
- Supplementary material/Supplementary Table S3.docx
- Supplementary material/Supplementary Table S4.docx
- Supplementary material/Supplementary Table S5.docx
- Supplementary material/Supplementary Table S6.docx
- Supplementary material/Supplementary Table S7.docx
- Supplementary material/Supplementary Table S8.docx
